# Supplementary material for: Insights on Morphology and Thermal Stability of Hollow Pt Nanospheres by In Situ Environmental TEM
Source: Molecules. 2025 Feb 8;30(4):792. doi: 10.3390/molecules30040792 (PMC11858631; doi:10.3390/molecules30040792)
Supplement: Supplementary file 1 [file molecules-30-00792-s001.zip]

Archive with 1 entries (1 files):
- molecules-3429116-supplementary.pdf
